# Supplementary material for: ProLonged Liposomal Delivery of TLR7/8 Agonist for Enhanced Cancer Vaccine
Source: Vaccines (Basel). 2023 Sep 19;11(9):1503. doi: 10.3390/vaccines11091503 (PMC10538091; doi:10.3390/vaccines11091503)
Supplement: Supplementary file 1 [file vaccines-11-01503-s001.zip]

Archive with 1 entries (1 files):
- vaccines-2554315-supplementary.pdf
